# Supplementary material for: CAR T-cell Design-dependent Remodeling of the Brain Tumor Immune Microenvironment Modulates Tumor-associated Macrophages and Anti-glioma Activity
Source: Cancer Res Commun. 2023 Dec 1;3(12):2430–46. doi: 10.1158/2767-9764.CRC-23-0424 (PMC10689147; doi:10.1158/2767-9764.CRC-23-0424)
Supplement: Supplementary Table S1 [file crc-23-0424-s01.xlsx]

## Sheet: Sheet1
	Supplementary Table 1: Flow Cytometry Antibody Staining Panel Details
	Specificity	Conjugation	Clone	Vendor
	Myeloid Antibody Panel
	CD209a	BUV396	5H10	BD
	CD45	BUV496	30-F11	BD
	CD11c	BUV615	HL3	BD
	CD19	BUV661	1D3	BD
	F4/80	BUV737	T45-2342	BD
	CD3	BUV805	500A2	BD
	CD163	BV421	S15049I	Biolegend
	CD80 (B7-1)	BV510	16-10A1	BD
	Ly6C	BV570	HK1.4	Biolegend
	CD86 (B7-2)	BV605	GL1	BD
	CD64a/b	BV650	X54-5/7.1	BD
	CD90.1 (Thy1.1)	BV750	OX-7	BD
	XCR1	BV786	ZET	Biolegend
	Ly6G	PerCP	1A8	BD
	MHCII	PerCP-eFluor710	M5/114.15.2	Thermo
	CD123 (IL3Ra)	PE	5B11	Invitrogen
	CD24	PE-CF594	M1/69	BD
	CD49b	PE-Cy5.5	DX5	Thermo
	CD206	PE-Cy7	C068C2	Biolegend
	CD11b	APC	M1/70	Biolegend
	NK1.1	APC-Cy7	PK136	BD
	Lymphoid Antibody Panel
	CD103	BUV396	M290	BD
	CD45	BUV496	30-F11	BD
	CD4	BUV615	GK1.5	BD
	CD19	BUV661	1D3	BD
	CD127	BUV737	SB/199	BD
	CD3	BUV805	500A2	BD
	CD49b	BV421	DX5	BD
	CD25	BV510	PC61	Biolegend
	CD62L	BV570	MEL-14	Biolegend
	CD44	BV605	IM7	BD
	CD90.1 (Thy1.1)	BV750	OX-7	BD
	CD223 (LAG3)	BV786	C9B7W	Biolegend
	CD279 (PD1)	BB700	J43	BD
	CD123 (IL3Ra)	PE	5B11	Thermo
	CD8a	PE-CF594	53-6.7	BD
	CD366 (TIM3)	PE-Cy7	RMT3-23	Biolegend
	CD276 (B7-H3)	APC	MIH35	Biolegend
	CD152 (CTLA4)	APC-R700	UC10-4F10-011	BD
	CD69	APC-Cy7	H1.2F3	Biolegend
	Cytokine Expression Profiling Panel – Extracellular Staining Antibodies
	CD45	BUV496	30-F11	BD
	CD11c	BUV615	HL3	BD
	CD3	BUV661	17A2	BD
	CD4	BUV805	GK1.5	BD
	CD25	BV510	PC61	Biolegend
	CD11b	BV570	M1/70	BD
	TCRb	BV605	H57-597	BD
	F4/80	BV711	T45-2342	BD
	CD90.1	BV750	OX-7	BD
	CD8	BV786	53-6.7	BD
	B220	Alexa700	RA3-6B2	Invitrogen
	Cytokine Expression Profiling Panel – Intracellular Staining Antibodies
	IL17a	BUV396	TC11-18H10	BD
	IFNg	BUV737	XMG1.2	BD
	RORgt	BV421	Q31-378	BD
	TNFa	BV650	MP6-XT22	Biolegend
	Foxp3	PerCP-Cy5.5	FJK-16s	Invitrogen
	IL6	PE	MP5-20F3	Biolegend
	AHR	PE-CF594	T49-550	BD
	IL10	PE-Cy7	JES5-16E3	Biolegend
	ARG1	APC	A1exF5	Invitrogen
	BD = BD Biosciences (San Jose, CA)
	Thermo = Thermo Fisher Scientific (Waltman, MA)
	Biolegend = BioLegend (San Diego, CA)
