# Supplementary material for: CAR T-cell Design-dependent Remodeling of the Brain Tumor Immune Microenvironment Modulates Tumor-associated Macrophages and Anti-glioma Activity
Source: Cancer Res Commun. 2023 Dec 1;3(12):2430–46. doi: 10.1158/2767-9764.CRC-23-0424 (PMC10689147; doi:10.1158/2767-9764.CRC-23-0424)
Supplement: Supplementary Table S2 [file crc-23-0424-s02.xlsx]

## Sheet: Sheet1
Supplementary Table 2: Canonical Markers for Flow Cytometry Analysis of Immune cells
Immune lineage	Cell subset	Flow markers
T lymphocytes	CAR T cells	CD3(+) CD90.1 (+)
	TRM	CD3(+) CD103 (+) CD49d(+)
	EM	CD3(+) CD44 (+) CD62L (-)
	CM	CD3(+) CD44 (+) CD62L (+)
	Naïve like	CD3 (+) CD62L (+) CD44 (-)
Lymphoid cells	NK cells	CD3 (-) NK1.1 (+) CD49d (+)
	B lymphocytes	CD19 (+) CD24 (+)
Myeloid cells	Microglia	CD45 (low/-) F4/80(-) CD64(Low/-)
	Activated-microglia	CD45(Low) F4/80(Low/-) CD64 (+) Ly6C(+) MHCII(+)
	Neurtrophils	CD11b (+) F4/80 (-) Ly6G (+)
	Eosinophils	Lin (-) CD11b (low) CD49d (+) Ly6G (-)
	PMN-MDSC	CD11b (+) Ly6C (-) Ly6G (+)
	M-MDSC	CD11b (+) Ly6C (+) Ly6G (-)
Dendritic cells	cDC1	CD11c (+) MHCII (+) XCR1 (+) CD24 (+)
	pDC	CD11c (+) CD209a (+) MHCII (+) B7-1 (+) CD123 (+)
	TipDC	CD11b (+) CD11c (intermediate) Ly6C (+) MHCII (+)
Macrophages	MO-TAM	F4/80 (+) CD11b (+) CD49d (-) CD206 (+) CD163 (+)
	MG-TAM	F4/80 (+) CD11b (+) CD49d (+) CD206 (+) CD163 (+)
	M1 macrophage	F4/80 (+) CD11b (+) B7-1 (+) MHCII (+) CD68 (+)
	Monocytes	CD11b (+) F4/80 (low) Ly6C (+) Ly6G (-)
